# Supplementary material for: Impact of an angulated aorto-septal relationship on cardio-cerebrovascular outcomes in patients undergoing hemodialysis
Source: PLoS One. 2024 Feb 23;19(2):e0298637. doi: 10.1371/journal.pone.0298637 (PMC10890729; doi:10.1371/journal.pone.0298637)
Supplement: S1 Data — (XLSX) [file pone.0298637.s005.xlsx]

## Sheet: Sheet1
Patient No	date-interval	age	dialysis duration	male	origine: DM	history of HF	blank2	BP sys	BP dia	HR	blank3	Height	Weight	blank4	Dd	Ds	LVEDV	LVESV	LVEF	IVST	PWT	LV mass	LAD	LA_Volume	E_TMF	A_TMF	E_A_TMF	DT_TMF	E' sep	E' late	E_E'_Average	AR>=mode	MR>=mode	TR>=mode	regurgitative valvular>=moderate	AS>=moderate	MS>=moderate	blood examination	WBC	Hb	Alb	T-bil	AST	ALT	LDH	ALP	γGTP	CK	BUN
2	3	50	576	1	0	0		253	102	92		170	93.6		58.3	44.5	168.54	90.0508	46.5702	11.7	13	310.862	48.5	144.6	111.5	42.4	2.63	138	6.9	8.7	14.29	0	0	1	1	0	0		7400	9.9	3.4	0.7	18	16	211	396	101	120	53
3	3	57	4669	1	0	0		141	89	88		168	65.5		50.1	35.4	118.794	52.2783	55.9923	9.6	7.8	151.254	30.9	33.5	71.1	55.3	1.29	167	9.3	11.1	6.97	0	0	0	0	0	0		7300	11.2	3.6	0.4	6	9	165	119	26	91	46
6	3	74	4344	1	0	0		153	94	81		169	65.1		58.6	42.9	170.534	82.6121	51.5568	8	10.3	210.935	41	34	103.1	78.6	1.31	163	2.7	7.9	19.45	0	0	0	0	0	0		6100	8.7	3.8	0.2	18	9	164	239	15	97	55
9	1	70	786	1	0	0		174	79	79		166	56.8		47.2	32.4	103.382	42.2138	59.1671	10.8	10.2	176.435	39.7	54.4	69.6	88.8	0.78	227				0	0	0	0	0	0		8700	10.8	2.8	0.3	10	5	221	137	13	32	34
10	1	67	462	0	0	0		174	81	67		150.1	64.4		53.1	32.8	135.934	43.4882	68.0078	8.6	8.7	165.729	37.2	51.3	77.7	95.7	0.81	247	5.8	7.7	11.43	0	0	0	0	0	0		4100	9.9	3.4	0.3	15	7	199	138	7	146	78
11	1	69	4440	1	0	0		117	63	70		167.2	48.8		40.7	23.1	72.9419	18.3195	74.8848	10.2	8.3	116.527	35.9	45.2	120.1			173	6.6	10.5	14.3	0	0	0	0	0	0		3900	11.2	3.6	0.2	7	8	152	174	28	55	53
12	1	51	142	1	0	0		153	82	65		169	72.5		44.9	29.2	91.964	32.7593	64.3781	9.7	10.2	151.074	32.7	44.1	100.4	87	1.15	183	7.7	8.4	12.4	0	0	0	0	0	0		5800	11.9	3.6	0.2	15	12	185	315	20	147	39
13	1	65	4194	1	1	0		111	60	93		173	79		50	28	118.243	29.5508	75.0085	13	14	275.836	38.3	56.8	38.3	78.3	0.49	203	3.1	6.7	7.82	0	0	0	0	0	0		4900	11.5	3.8	0.2	13	9	207	198	19	157	70
14	1	57	2375	1	1	0		180	94	80		167	75.9		48	30	107.52	35	67.4479	10	10	169.595	38.5	37.8	52.2	60.9	0.86	230	7.5	9.5	6.14	0	0	0	0	0	0		7100	12.4	3.7	0.2	9	8	157	271	8	55	44
16	1	82	1207	1	0	0		119	66	59		163	53.5		46.8	28.2	101.345	30.0729	70.3262	8.8	9.7	146.384	25.5	45.8	54	85.3	0.63	222	5.1	6.2	9.47	0	0	0	0	0	0		4200	11.1	3.8	0.3	9	7	172	164	20	79	64
18	3	54	553	1	0	0		117	66	43		165.5	66.6		56	40.7	153.664	72.9419	52.5316	8.3	7.4	160.565	42	53.3	44.1	73.7	0.6	233	6.7	8.9	5.65	0	0	0	0	0	0		6200	13	3.7	0.4	11	8	147	194	16	66	40
19	1	49	9005	1	0	0		115	63	92		163	70		56.9	39.3	159.399	67.1231	57.89	11.1	11.1	258.498	36.5	37.4	97.5	74.3	1.31	163	9.1	11.5	9.47	0	0	0	0	0	0		8800	10.6	2.8	0.2	19	18	272	354	25	52	47
20	1	49	783	1	0	0		119	76	74		167	59		51.3	34	125.503	47.4359	62.2035	9.6	10.1	185.458	31.9	30.4	93.4	68.5	1.36	183	12.9	14.9	6.72	0	0	0	0	0	0		7700	10.7	3.7	0.3	15	14	151	131	16	49	67
21	1	68	1418	1	0	0		136	71	63		167	68.5		54.6	32.4	144.962	42.2138	70.8794	7.4	8.8	159.847	39.7	41.8	63.2	69	0.92	179	5.1	10.4	8.1	0	0	0	0	0	0		4800	9.6	3.4	0.3	9	10	136	229	47	60	34
23	1	79	2616	1	0	1		180	102	82		161.5	56		43.1	31.9	83.5232	40.6498	51.3312	10.8	9.3	143.415	28.4	34.4	54.5	82.4	0.66	304	8	10	6.06	0	0	0	0	0	0		6500	10.8	3	0.3	7	6	160	116	10	37	77
24	1	55	1788	1	1	0		187	99	96		172	92.2		46.9	33.3	101.852	45.1103	55.71	14.3	18.4	333.796	44.3		58.8	90.8	0.65	150	6.2	10.6	7	0	0	0	0	0	0		7500	10.2	4	0.2	15	21	246	258	31	297	71
25	1	64	12209	0	0	0		112	76	97		157	56		48	32.5	107.52	42.5304	60.4442	6.7	5.7	91.3183	32.5		46.2	82.9	0.56	150	5.5	7.3	7.22	0	0	0	0	0	0		5100	11.6	3.9	0.3	14	10	174	158	21	42	48
26	1	77	931	1	1	0		121	72	85		157	52.3		59.2	38.9	174.558	65.5083	62.4719	11.1	10.6	267.905	50.9	112.7	110.5			150	7.2	15.8		0	1	1	1	0	0		5800	8.5	3.2	0.3	10	8	203	502	107	28	45
27	1	77	1628	1	1	0		158	71	64		160	57.5		53.6	33.7	138.909	46.4314	66.5742	8.9	9.6	183.718	35.4	48.5	52.8	91.1	0.58	342	5.6	6.4	8.8	0	0	0	0	0	0		4300	11.3	3.7	0.3	16	9	166	290	16	99	36
28	2	62	1979	1	1	0		178	92	91		166	77.5		47	28.1	102.361	29.8112	70.8763	11	9.1	164.977	42.4	42.5	87.7	113.3	0.77	150	9.6	9.7	9.04	0	0	0	0	0	0		10500	11.2	3.7	0.2	8	6	188	229	11	98	43
30	1	66	2807	1	1	0		187	85	64		169	65		44.4	23.6	89.5758	19.3298	78.4208	8.8	9.3	130.302	35.1	43.1	63.2	102.7	0.62	192	6.5	7.7	8.9	0	0	0	0	0	0		4400	11.3	3.8	0.2	9	11	150	183	10	117	50
31	1	63	113	1	0	0		132	82	59		164.2	71.8		46.2	29.5	98.3302	33.59	65.8396	10.6	10.5	171.567	35.6	47.8	47.8	79	0.61	300	4.2	9.3	7.03	0	0	0	0	0	0		3700	11.3	3.6	0.2	9	8	139	142	26	54	68
32	1	70	2337	0	0	0		116	67	85		150	52.2		39.7	16.7	68.7591	8.01038	88.3501	8	8.2	93.2729	27	21.4	47.8	81.8	0.58	217	3.5	4.4	11.95	0	0	0	0	0	0		7900	10	3.3	0.4	15	10	164	329	15	72	43
33	1	48	1255	1	1	0		162	80	73		158	66		48.3	32.2	109.094	41.5843	61.8822	10.2	11.5	191.628	36.2	42.1	76.6	111.8	0.69	250	4.4	4.4	17.41	0	0	0	0	0	0		5600	11.5	3.9	0.3	20	11	193	163	15	205	44
34	1	83	2459	1	1	0		168	86	74		171	62.5		51.1	33.8	124.371	46.7649	62.399	8.1	8.5	147.145	37		65	106.7	0.61	413	4.3	7.7	10.83	0	1	1	1	0	0		6400	9.9	3.3	0.3	17	12	179	188	14	0.3	58
36	1	65	3209	0	0	0		156	82	67		152.4	46		46.5	26.8	99.8315	26.524	73.4313	8.1	7.8	118.499	26.8	39.5	67.9	85.7	0.79	233	9.2	9.5	7.22	0	0	0	0	0	0		4600	12	3.9	0.3	8	10	183	149	19	97	71
37	0	45	1533	1	0	0		150	93	65		184.5	55		46.7	32	100.839	40.96	59.3809	8.2	7.7	119.365	30		55.1	36.6	1.51	192	8.9	12.3	5.2	0	0	0	0	0	0		3900	10.3	3.7	0.2	6	9	173	117	9	112	48
38	2	68	11843	0	0	0		174	61	92		140	33.3		47	38.7	102.361	64.7088	36.7835	10.2	11.2	179.871	42	63.2	121	111	0.92	150	3.6	5.8	25.79	0	0	1	1	0	0		7000	10.3	3.4	0.4	20	10	162	309	23	49	45
39	1	73	9519	0	0	0		140	79	72		159	59.5		42.2	20.4	79.4653	13.3846	83.1567	8.8	10.7	132.899	31.1	43.3	40.6	91.1	0.45	258	7.9	5.1	6.25	0	0	0	0	0	0		3500	11.1	3.1	0.3	9	5	172	202	62	74	60
40	1	54	5360	0	0	0		154	92	83		152	45.5		43.1	23.1	83.5232	18.3195	78.0666	11.1	10.6	159.774	25.1	35.2	47.6	62.7	0.76	208	6.7	7.4	6.7	0	0	0	0	0	0		3900	10.9	3.6	0.3	30	20	207	286	19	106	81
41	1	67	155	0	0	0		141	87	72		155.5	46		42.6	24.5	81.2555	21.2253	73.8783	14.8	13	225.976	24.1	31.5	58.1	63.5	0.91	250	5	7.7	9.22	0	0	0	0	0	0		4600	10.1	3.7	0.2	12	8	176	198	7	64	65
43	1	74	6620	1	1	0		123	57	65		164	68.8		54.9	39.2	146.804	66.7174	54.5534	9.9	8.6	191.342	46.1	65.2	90.5	101.5	0.89	246	5.5	8.5	12.93	0	0	0	0	0	0		4900	9.8	3.9	0.2	18	13	199	287	24	119	53
44	1	69	929	0	0	0		148	78	56		155	51.8		39.4	25.5	67.5301	23.4484	65.2771	9.5	10.7	125.255	36.3	21	37.1	70.2	0.53	250	6.2	6.4	5.89	0	0	0	0	0	0		5300	11.7	3.7	0.3	16	7	223	309	8	76	74
45	1	68	2759	0	1	0		134	69	93		162	55		36.5	22.2	56.2628	16.5773	70.5359	13.1	12.7	160.724	43.8	36.6	65.6	119.5	0.55	260	2.7	4.9	17.26	0	0	0	0	0	0		6600	10.5	3.3	0.1	11	8	198	361	36	34	54
48	0	77	476	1	0	0		142	81	76		163.5	55.9		53.3	39.1	137.12	66.313	51.6386	8.3	10.7	188.46	35.1		62.7	113.7	0.55	46				0	0	0	0	0	0		7700	11.1	3.5	0.2	12	19	156	499	26	37	88
49	1	76	5408	1	0	0		158	81	76		173	47		44.2	33.3	88.6299	45.1103	49.1026	9	9.9	137.188	30.6	43.4	67.5	101.5	0.67	242				0	0	0	0	0	0		5800	11.5	3.1	0.2	7	6	151	192	17	80	70
50	1	57	1103	1	0	0		153	93	93		169	72.5		41.5	23.3	76.3838	18.7199	75.4922	7.4	8.5	97.8819	32.4	18.9	36.6	73.7	0.5	233	7.7	8.1	4.63	0	0	0	0	0	0		9400	12.5	4.1	0.1	20	41	211	159	40	86	73
52	1	74	7557	0	0	0		150	63	79		149	43.5		33.5	18.8	45.7683	10.8675	76.2555	10.1	10.5	100.46	26.5	18.8	63.2	124.7	0.51	121	7	6.7	9.16	0	0	0	0	0	0		3200	11.5	3.7	0.1	11	6	175	178	12	53	71
54	3	65	105	0	0	0		116	60	69		155.1	46		46.9	28.4	101.852	30.6	69.9564	11	12.3	201.999	35.9		83.7	97.5	0.86	304	4.7		17.81	0	0	0	0	0	0		9100	11.6	3.7	0.4	23	17	234	148	28	114	69
55	1	71	9233	1	0	0		127	66	49		157	45		48.7	29.1	111.212	32.485	70.79	8.7	7.9	135.57	39.9	53.7	80.6	130.5	0.62	273	4.4	6.4	14.93	0	0	0	0	0	0		6400	11.4	3.7	0.3	20	11	230	238	35	150	54
56	1	76	2339	1	0	0		138	70	67		152.5	51		42.4	27.6	80.3577	28.5217	64.5066	10.3	9.7	138.733	30.7	32.3	51.6	104.4	0.49	247	3.9	5.5	10.98	0	0	0	0	0	0		7300	11	3	0.2	9	8	180	254	42	53	80
57	2	94	460	0	1	0		137	55	68		138	33		32.6	22.2	42.8484	16.5773	61.3116	7.7	8.9	70.2626	26	17.9	103.9	122.4	0.85	207	5.3	5.1	19.98	0	0	0	0	0	0		4300	11.7	3.2	0.2	7	3	156	241	10	26	43
58	2	89	2763	1	0	0		125	58	62		151	39		47.8	29.2	106.477	32.7593	69.2335	8	7.8	123.173	44.5	67.8	98.3	113	0.87	204	7.1	7.2	13.65	0	1	0	1	0	0		4200	10.4	3.6	0.4	11	6	201	228	18	35	43
59	1	85	301	1	0	0		164	77	68		163.4	60		40.5	23.2	72.0947	18.5191	74.3128	12.8	11.4	170.07	38.9	37.8	45.3	94.6	0.48	254	5.3	5.2	8.55	0	0	0	0	0	0		6400	11	3.4	0.3	11	6	228	171	29	152	82
60	1	85	476	1	0	0		125	63	62		150	50		44.9	24.6	91.964	21.4421	76.6843	9.5	7.3	120.113	39.4		39.5	80.1	0.49	258	5.3	5.5	7.31	0	0	0	0	0	0		3500	7.2	3.2	0.4	17	7	199	155	22	110	50
62	1	60	4810	0	0	1		154	85	75		149	56		46.3	24.1	98.8293	20.3706	79.3881	9.3	9.7	149.089	32.4	23.7	64.4	85.9	0.75	254	8.2	6.6	8.7	0	0	0	0	0	0		6800	11.9	3.7	0.3	14	9	175	214	9	86	50
63	1	81	4061	1	0	0		125	65	57		161	61.8		56.5	37.5	156.837	60.0229	61.7291	9.4	8.6	193.966	41.5		49	75.4	0.65	371	5.7		8.6	0	0	0	0	0	0		6300	11.3	3.5	0.2	12	8	144	344	19	49	97
64	1	75	9694	0	0	0		171	76	67		156	47.1		44.7	23.6	91.0047	19.3298	78.7596	12.1	10.2	175.926	38		68.3	111.8	0.61	313	5.1		13.39	0	0	0	0	0	0		2300	10.7	3.9	0.4	7	5	172	299	11	61	65
65	1	65	6514	1	0	0		155	86	81		170.1	84.5		50.5	34.1	121.009	47.7733	60.5207	13.7	13.7	286.16	39.9	93.2	113.1	124.7	0.91	203	5.1	5.8	20.94	0	0	0	0	0	0		5900	10.5	3.7	0.2	11	8	166	110	12	73	59
66	1	67	2581	1	1	0		147	74	64		159	60.9		45.9	29.7	96.8409	34.1502	64.7358	9.7	10.2	156.573	36.9	38	78.9	78.9	1	225	5.5	7.2	12.52	0	0	0	0	0	0		5000	10.5	3.7	0.3	10	9	229	199	12	184	64
67	1	71	8161	0	0	0		200	99	90		151	35.9		44.5	28.5	90.0508	30.8655	65.7243	12.6	12.2	203.584	47		163.7	215.4	0.76	304	3.8	7	30.31	0	1	1	1	0	1		3300	9.6	3.3	0.3	8	9	243	209	20	136	65
68	2	37	1291	1	1	0		190	114	97		188	107.3		59.3	34.7	175.233	49.8251	71.5664	11.6	11.1	285.244	42.3	72.1	87.6	58	1.51	177	8	11.8	8.85	0	0	0	0	0	0		7800	11.7	4.3	0.3	10	9	168	209	25	166	56
73	2	54	504	0	1	0		182	99	77		148	66		48.8	32.6	111.744	42.8484	61.655	11.4	12	216.448	38.2	39.8		132.3						0	0	0	0	0	0		10700	10	3.9	0.2	16	16	207	362	40	149	85
74	2	38	5394	1	0	0		88	55	83		156	30		35.9	23.2	54.0698	18.5191	65.7496	6.7	6.3	58.7913	18.4	15	94.4	67.5	1.4	167	13.8	10.9	7.61	0	0	0	0	0	0		6500	13.4	2.7	0.2	16	9	134	367	53	17	62
75	0	66	6607	0	0	0		169	102	84		158.6	55.9		42.8	30.6	82.1586	36.7341	55.2888	9.5	8.7	123.618		39.1	47.3	130.6	0.36	155	4.6	8.4	7.28	0	0	0	0	0	0		6100	11.6	3.6	0.3	15	12	183	441	21	64	57
76	2	68	1805	1	1	1		156	73	66		166.3	59.8		52.5	39.9	132.408	69.585	47.4465	13.6	8.9	230.608	45		202.7	68.1	2.98	222	4.4	5.9	38.98	0	1	1	1	0	1		8300	10.4	4	0.5	17	7	221	308	30	74	56
77	3	42	3150	1	0	0		140	84	80		181	60.5		52.2	28.8	130.664	31.6695	75.7625	11.4	11.7	236.889	31	44.1	90.7	74.3	1.22	161	7.1	8.7	11.48	0	0	0	0	0	0		4800	11.1	3.8	0.5	8	11	129	221	20	92	51
78	1	75	4155	0	0	0		137	76	59		159.7	49		43.5	29.1	85.3615	32.485	61.9442	8	6.9	97.2313	30.4	31.5	55.1	80.6	0.68	175	9.7	9.9	5.62	0	0	0	0	0	0		3700	11.2	3.4	0.3	21	9	176	284	17	66	54
79	1	72	11892	0	0	0		164	75	65		160	58.5		35	21.9	50.8686	16.0183	68.5104	8.7	9.4	88.8967	35.9	60					6	8.1		0	0	0	0	0	0		4100	11.1	3.5	0.3	15	8	167	206	16	38	64
80	1	59	8338	1	0	0		166	99	73		169	71.5		58.3	34.7	168.54	49.8251	70.4373	10.6	10.6	253.182	39.5	47.4	88.2	97.5	0.9	213	8.5	8	10.63	0	0	0	0	0	0		7600	9.5	4.2	0.8	8	14	206	133	17	406	61
81	1	51	110	1	1	0		163	103	94		178.2	70.8		46.6	26.5	100.335	25.7955	74.2905	11.8	9.1	171.686	33.2		53.7	73.9	0.73	267	7		7.67	0	0	0	0	0	0		10100	13.3	4.2	0.1	5	7	202	124	14	98	74
82	1	32	1174	1	0	0		124	83	92		159	44.4		46.7	30.2	100.839	35.5729	64.7231	8.6	9.3	139.559	31.6		85.3	86.1	0.99	188	10.7		7.97	0	0	0	0	0	0		4600	10.9	4.1	0.1	15	11	128	130	16	109	70
83	1	67	1891	1	1	0		150	68	66		165	53.4		47.7	24.9	105.958	22.0997	79.1429	10.4	9.6	167.863	31.9		72.3	94	0.77	371	5		14.46	0	0	0	0	0	0		4700	10.4	3.9	0.2	6	7	172	176	11	41	51
84	3	63	55	1	1	0		147	84	87		174	69		53.6	38.8	138.909	65.1079	53.1291	7.5	9.4	163.415	39.6		70.3	98.3	0.72	222	6.6		10.65	0	0	0	0	0	0		6300	9.6	3.8	0.3	14	8	176	146	6	202	79
85	2	56	11072	1	0	0		128	81	56		165	58.5		47.6	31.5	105.44	39.4218	62.6121	10.1	9.7	165.013	39.8	51.9	63.2	81.8	0.77	280	6.2	6.8	9.72	0	0	0	0	0	0		5200	10.2	3.9	0.2	12	11	228	466	42	343	111
87	1	70	6900	0	0	0		109	69	88		152.8	45		39.4	26.3	67.5301	25.3161	62.5113	7.6	8.9	94.4442	32.2		60.4	106.2	0.57	150	6.5	7.5	8.63	0	0	0	0	0	0		4500	11.7	3.5	0.7	13	14	87	132	15	80	68
88	1	65	1102	0	0	0		124	63	57		155	49.5		48.6	25.9	110.68	24.3723	77.9795	11.1	9.3	177.814	36.7	36.8	72.5	76	0.95	213	7.7	9.1	8.63	0	0	0	0	0	0		6500	11.2	3.7	0.5	15	8	208	210	11	83	57
90	0	69	3347	0	0	0		217	91	82		148	43		47.4	36.4	104.408	55.894	46.4659	12.1	12.9	227.142	43.4		47.4	93.2	0.51	138				0	0	0	0	0	0		5600	10.2	3.3	0.4	29	31	290	385	88	123	82
91	1	92	2349	0	0	0		127	62	77		139	30		45.4	26.7	94.3857	26.2799	72.1569	10.2	9.7	153.811	62.5	158.1	88.5			129	5.3	11.2	10.66	0	0	0	1	0	0		4600	10	3.3	0.4	14	6	226	194	13	70	53
92	1	47	6493	1	1	0		124	75	92		165.4	42		47	30.8	102.361	37.3224	63.5383	12.6	11.9	217.737	31.1	57.5	90.4	73.1	1.24	171	7.4	10.2	10.27	0	0	0	0	0	0		6400	10.9	4.2	0.2	4	8	196	161	25	147	75
93	3	58	3980	1	0	0		191	82	67		162	61.7		55.8	41.1	152.404	74.6522	51.0171	11.2	11.9	264.101		57.4	91.7	110.2	0.83	207	5.1	7.2	14.79	0	0	0	0	0	0		7400	11.6	3.8	0.4	33	16	189	175	33	94	48
94	1	59	5381	1	0	0		174	95	77		172	62		52.7	44.3	133.578	89.1022	33.2957	17.9	10.9	328.624	39.1	35.2	49.3	74.3	0.66	221	4.1	4.8	11.2	0	0	0	0	0	0		7300	11.5	3.8	0.2	4	5	205	182	27	84	75
95	1	68	4395	1	1	0		173	73	84		160	66		48.1	27.8	108.043	29.0337	73.1277	13.9	9.7	214.088	34.8	64.5	45.8	72.5	0.63	383	5.6	6.6	7.51	0	0	0	0	0	0		5100	9.6	3.8	0.4	8	7	191	287	15	168	37
97	3	72	512	1	1	0		157	92	72		163	59.2		49.2	35.8	113.889	53.7089	52.8411	8.8	9.4	155.657	32.2		79.4	90.8	0.87	217	6.4		12.41	0	0	0	0	0	0		5900	11.5	3.8	0.5	5	3	168	175	13	75	48
98	1	69	4075	0	1	0		178	86	60		150	39		40.9	24.6	73.7944	21.4421	70.9435	9.3	10.2	126.407	39.5	51.2	54.5	81.2	0.67	263	3.6	6.6	10.69	0	0	0	0	0	0		3400	10.6	3.6	0.4	12	10	161	335	15	72	65
99	1	86	514	1	0	0		153	57	49		156.5	44.7		47.6	29.5	105.44	33.59	68.143	7.9	10.5	149.466	27.3		94.4	114.9	0.82	208	5.3	8.1	14.09	0	0	1	1	0	0		6700	10	3.6	0.2	17	7	189	212	19	100	53
100	1	42	1879	1	1	0		146	81	96		162	74.5		52.8	36.4	134.165	55.894	58.3393	8.6	7.5	149.665	34.2		70.3	83.3	0.84	197	4.7		14.96	0	0	0	0	0	0		7000	11	4	0.3	9	10	181	218	13	256	59
102	1	70	13840	0	0	0		179	78	63		160	63		54.6	37	144.962	58.1264	59.9023	11.2	10.6	235.6	40.8		89.4	129.3	0.69	158				1	0	0	1	0	0		4000	10.7	3.3	0.3	9	5	149	247	8	33	64
103	1	81	4009	0	1	0		173	76	69		148	43		50.3	33.9	119.898	47.0997	60.7169	9	8.6	154.572	44.5	65.6	113	148.1	0.76	196	3.6	6.8	21.73	0	0	0	0	0	0		8400	10.2	3.6	0.5	10	8	204	152	11	98	77
105	2	81	2309	1	1	0		128	59	72		153	51.5		46.7	32.1	100.839	41.2715	59.072	11.5	11	190.967	48	81.1	109.7	92.3	1.19	163	6.6	9.9	13.22	0	0	0	0	0	0		4900	9.3	3.3	0.4	13	11	173	192	9	32	47
106	2	60	8909	1	0	0		158	99	67		169	50.3		47.7	29.2	105.958	32.7593	69.0827	14	12	242.765		82.8	53	62.8	0.84	270	6.3	8.7	7.07	0	0	0	0	0	0		5200	9.6	4.2	0.3	18	18	164	282	17	201	53
107	1	82	2115	1	0	0		152	67	76		152	54		52.3	42.1	131.244	79.0211	39.7906	10.2	5.1	137.996	31.9	34	85.3	127.1	0.67	283	5.9	6.4	13.76	0	0	0	0	0	0		6500	11.8	3.8	0.3	6	7	142	183	33	61	66
108	1	72	1512	1	0	0		121	77	62		162	56		47.7	27.3	105.958	27.7631	73.798	12	10.6	198.763	42.9	33.2	104.4			150	8.7	11.5	10.34	0	0	0	0	0	0		3800	11	3.5	0.4	8	10	162	273	30	75	63
109	0	67	4541	1	0	0		151	77	76		157	45.5		45.3	29.2	93.8987	32.7593	65.112	11.8	10.2	176.269	36.7		71.5	88.9	0.8	233	6.1		11.72	0	0	0	0	0	0		3700	8.5	3.2	0.2	17	11	172	271	36	79	64
110	2	70	1049	1	0	0		130	67	60		170	55		43.2	25.8	83.9808	24.1395	71.256	8.9	9.6	128.348	36.7	38.9	51.1	60.3	0.85	293	5.8	8.4	7.2	0	0	0	0	0	0		7100	12.8	3.7	0.2	5	6	133	259	11	22	65
111	0	56	10735	1	0	0		120	78	71		178	57.4		37.6	20.7	60.4061	13.89	77.0057	9.3	10.9	116.433	31.8	35.1	81.2	69	1.18	240	5.1	6.3	14.25	0	0	0	0	0	0		3500	10.3	3.6	0.2	40	45	231	511	59	142	67
112	1	69	114	1	1	0		170	93	88		163	73		46.6	34.7	100.335	49.8251	50.3411	7.6	7.9	115.057	36.6	66.3	103.9			154	6.6	9.1	13.15	0	0	0	0	0	0		6400	11.8	3.7	0.4	12	11	195	299	46	87	54
113	3	63	107	1	1	0		143	74	63		168.5	69.5		46.6	26	100.335	24.6064	75.4757	13.7	12.3	234.177	39.9		64.8	63.6	1.02	304				0	0	0	0	0	0		4100	11	3.7	0.3	14	12	220	225	14	66	41
114	2	55	158	1	1	0		146	88	86		166	75		57.7	40.1	164.59	70.4163	57.2172	15.5	13.7	386.161	48.3		73.8	117	0.63	88				0	0	0	0	0	0		6000	12.2	4	0.2	8	7	221	256	18	225	53
117	1	27	3433	1	0	0		142	82	75		173	47.7		48.8	31.2	111.744	38.5144	65.5335	9.9	9.8	170.731	37	63	111	71.9	1.54	150	13.3	16.9	7.35	0	0	0	0	0	0		4100	10.9	4	0.6	11	10	105	177	15	82	46
118	3	67	8082	1	0	0		127	66	60		179	55.2		52.5	34.4	132.408	48.7933	63.1493	13.1	12.6	277.48	39.4	41.9	97.9	94	1.04	196	10.3	12.6	8.51	0	0	0	0	0	0		7700	11.2	3.6	0.2	4	6	155	250	35	44	62
120	1	65	1213	1	0	0		126	73	73		159	70.5		44.4	25	89.5758	22.3214	75.081	8.3	11.6	148.362	34.1	25.8	56.9	70.8	0.8	338	7.4	6	8.49	0	0	0	0	0	0		7300	10.9	3.3	0.2	13	11	137	299	47	158	55
122	3	58	1792	1	1	0		169	78	71		168	97.8		57.7	31.4	164.59	39.1181	76.233	8.6	9.1	196.819	44.1	50.5	113.1	98.1	1.15	170	8.9	11.8	10.88	0	0	0	0	0	0		10000	11.4	3.7	0.2	7	10	205	175	22	149	87
124	0	86	831	1	0	0		157	91	72		154	37.4		42	33.2	78.5782	44.7833	43.0079	11	9.4	140.511	35.1		37.2	59.8	0.62	297	3.9			1	0	0	1	0	0		6100	10.9	3	0.3	16	6	211	170	11	154	38
125	1	80	4696	0	0	0		161	77	69		157	50.8		43.4	22.8	84.8999	17.7279	79.1191	10.2	9.9	145.019	31.3		92.4	133.9	0.69	258				0	0	0	0	0	0		4300	11	3.7	0.3	15	12	219	312	12	92	51
127	1	68	9328	0	0	0		115	56	65		152	45.5		38	22.2	61.9523	16.5773	73.2417	13	13.9	181.782	36.3	39.4	86.5	75.4	1.15	317	9.9	10.2	8.56	0	0	0	0	0	0		4400	11.2	3.7	0.2	13	8	193	243	9	72	53
128	1	77	2589	0	1	0		156	62	65		155	54		46.5	30.5	99.8315	36.4419	63.4966	11.4	10.4	181.433	36.2		86.5	102.7	0.84	263	3.9	4.3	21.1	0	0	0	0	0	0		5000	11.1	3.3	0.2	18	16	216	193	12	94	56
129	1	69	3033	0	1	0		150	71	50		148	60		52	35.9	129.507	54.0698	58.2497	10.4	11.4	217.435	46.2		104.3	118.9	0.88	242	4.6	5.3	21.29	0	0	0	0	0	0		5000	10.5	3.9	0.2	9	7	128	345	15	63	72
130	1	70	5008	1	0	0		128	64	68		162.8	54.3		42.1	25.4	79.0211	23.2205	70.6148	10.2	11.2	150.95	36.2		64	90	0.71	346				0	0	0	0	0	0		6000	11.5	3.8	0.2	14	9	182	177	83	89	52
131	1	63	1492	1	0	0		136	70	81		160	46.7		41.2	28.7	75.0831	31.4003	58.1793	11.8	8.3	133.463	37		54.9	73.5	0.75	167				0	0	0	0	0	0		5900	10.7	3.5	0.4	10	12	177	175	23	79	55
132	1	61	53	1	0	0		184	107	70		160	60		49.8	29.6	117.147	33.8695	71.088	11.9	11	216.932	32.9	39.6	67.5	111.8	0.6	242	5.3	5.2	12.74	0	0	0	0	0	0		6300	11.8	3.8	0.4	4	8	150	136	12	334	71
133	1	54	6883	1	1	0		152	79	46		165	55.5		43.6	27.1	85.8244	27.2637	68.2331	11	9.2	147.108	29.9	27.2	62.4	62.4	1	288	6.4	12	6.78	0	1	0	1	0	0		4400	11.4	3.7	0.2	13	13	264	234	20	195	79
134	3	62	152	1	0	0		160	74	49		164.7	49.7		46.1	28.9	97.8324	31.9401	67.3523	10.2	8.5	144.873	34.2	58.1	103.1	88.5	1.16	179	10	11.1	9.73	0	0	0	0	0	0		7600	8.5	3	0.2	30	14	213	153	26	169	46
135	3	58	4146	1	0	0		135	61	68		180	67.2		63.1	45.7	201.915	95.8548	52.5271	9.8	10.7	277.088		135.8	94	105.6	0.89	233	5.9	6.8	14.92	0	0	0	0	0	0		4700	12.4	3.4	0.4	15	5	173	233	39	110	51
137	3	39	1551	1	1	0		132	80	74		178	81.6		45.3	29.2	93.8987	32.7593	65.112	7.8	8	112.437	32.7		56.1	71.1	0.79	258	7.7		7.29	0	0	0	0	0	0		4700	13.3	4.6	0.3	7	7	166	163	23	76	48
138	1	65	1120	1	1	0		164	88	90		164	79.1		61.7	51.2	191.855	124.937	34.8796	10.9	11.9	306.564	48.9		104.3			142	6		17.38	0	0	0	0	0	0		8700	11.7	4.1	0.2	18	16	165	287	23	86	58
139	2	71	4859	1	0	0		162	73	76		170	57		55.1	34.1	148.039	47.7733	67.7293	13.8	13.3	322.923	46.1	58.9	113.7	96.9	1.17	150	5.3	6	19.95	0	0	0	0	0	0		4900	11.8	3.8	0.4	25	13	168	261	73	67	47
140	2	53	6292	1	0	0		174	107	72		165	56		54.2	32.9	142.524	43.81	69.2614	10.3	10	211.556	37.8	63	80.6	95.7	0.84	220	5.6	6.7	13	0	0	0	0	0	0		3900	12.8	4	0.5	9	8	221	304	12	264	65
141	2	63	14680	0	0	0		164	77	60		158	40.1		50.2	38	119.345	61.9523	48.0899	10.6	10.4	195.053	32.6	62.2	58.6	29	2.02	227	4.9	6.7	10.1	0	0	0	0	0	0		5700	12.2	3	0.2	16	8	186	181	12	38	43
143	1	74	1171	1	0	0		122	65	57		157.4	51.9		51.1	28.4	124.371	30.6	75.3963	4.9	6.4	91.136	28.3		79	95.2	0.83	254	6.6	12	8.49	0	0	1	1	0	0		3300	9	3.3	0.2	17	9	153	189	16	54	39
144	1	76	318	0	1	0		169	68	72		146	41.5		42.5	27.5	80.8059	28.2676	65.0179	7.1	8.8	101.847	31.2		60.4	106.2	0.57	196	4	5.2	13.13	0	0	0	0	0	0		4500	11.7	3.5	0.3	22	27	204	376	12	89	81
146	2	43	214	1	0	0		125	76	86		170.7	69		41.8	21.4	77.6964	15.1107	80.5517	9.6	9.9	130.884	28.7		69.5	55.3	1.26	138				0	0	0	0	0	0		7800	12.2	3.8	0.1	9	9	155	130	18	131	57
147	2	61	5286	1	1	0		141	82	82		177.1	110		57.3	36.6	161.984	56.6329	65.0379	12.2	8.8	242.875	40.7		66	69.1	0.96	96				0	0	0	0	0	0		6500	10.6	3.4	0.2	17	26	182	339	34	59	56
149	2	65	5209	1	0	0		138	79	64		165.7	56.8		47.1	26	102.871	24.6064	76.0802	15.8	12.6	271.134	30		73.5	75.4	0.97	200				0	0	0	0	0	0		4700	11.8	3.9	0.3	11	8	150	196	15	150	88
150	1	49	7114	1	0	0		138	79	64		178	65.5		55.6	36.9	151.15	57.751	61.7923	9.6	9.1	198.26	28	47.4	54.1	62.8	0.86	167	6.1	11.6	6.08	0	0	0	0	0	0		4000	10.6	4.3	0.2	22	19	187	210	20	174	47
151	2	69	5947	1	0	0		136	75	68		172	63.5		46.6	28.2	100.335	30.0729	70.0274	9.8	9.4	152.835	29.8	45.8	68.3	108.2	0.63	179	7.7	9.4	7.94	0	0	0	0	0	0		2700	12.2	3.9	0.7	8	11	115	158	16	38	49
152	3	69	798	1	0	0		151	76	93		165	71.5		45.2	28.6	93.413	31.1322	66.6725	11.7	10.3	175.652	37.8	50.3	87.7	112.6	0.78	192	8.8	10.7	8.95	0	0	0	0	0	0		7600	12.3	3.9	0.2	14	12	181	175	23	131	77
153	3	59	1113	1	1	0		195	96	90		165	62		52.2	28.9	130.664	31.9401	75.5555	11.7	8.8	201.348	41	73	67.7	98.2	0.69	233	7.4	8.2	8.68	0	0	0	0	0	0		4700	11.3	3.8	0.4	11	14	226	210	22	106	75
154	2	65	2609	1	0	0		139	88	85		171	53.8		49.6	30.4	116.055	36.151	68.8502	8.1	8.5	139.854		41.9					5.8	10		0	0	0	0	0	0		4600	9.4	3.8	0.2	9	12	188	301	22	111	64
155	2	74	7161	1	0	0		167	81	79		175	68.5		47.8	25.3	106.477	22.9939	78.4049	9.5	10.4	167.294	47	78	105	128.5	0.82	189	5.9	9.3	13.82	0	0	0	0	0	0		8900	11.1	3.7	0.3	12	9	215	262	37	149	64
156	3	89	322	0	0	0		167	87	80		154	45.5		41.8	23	77.6964	18.1211	76.6771	7.2	9.3	104.101	31.3	24	73.7	96.3	0.77	275	7.8	7.1	9.96	0	0	0	0	0	0		7800	11.6	3.1	0.2	10	5	176	418	10	30	67
157	1	63	2640	1	1	0		170	96	88		169	62.5		43.6	28.2	85.8244	30.0729	64.96	10.6	9.1	142.068	35.9	39.8	68.5	92.8	0.74	354	7.1	6.8	9.93	0	0	0	0	0	0		6400	10.5	4	0.3	9	5	134	112	11	95	37
158	1	70	1093	0	1	0		156	80	79		159.5	56.9		48.2	31.3	108.568	38.8156	64.2477	10.2	7.8	148.211	39.9		85.3	114.9	0.74	271	5.8		14.71	0	0	0	0	0	0		6300	11.4	3.7	0.3	11	6	208	194	9	56	71
159	0	47	3073	0	0	0		139	79	66		153	53		47.1	30.8	102.871	37.3224	63.7191	9.4	11	168.946	30		85.3	103.1	0.83	246	8.7		9.8	0	0	0	0	0	0		5100	11.5	4.1	0.4	9	10	202	173	11	58	46
160	3	56	530	1	1	0		146	76	66		163	47.5		47.5	31.2	104.924	38.5144	63.2929	12.1	10.4	196.21			96	108	0.88	229	7.5		12.8	0	0	0	0	0	0		5900	9.1	4	0.2	31	43	168	187	19	122	47
161	1	67	7618	1	0	0		118	60	84		165	62.7		43.9	26.8	87.2212	26.524	69.59	10.9	11.7	174.284	35.2	45.7	67.3	77.2	0.87	207	7.5	9.5	7.92	0	0	0	0	0	0		4500	10.7	4.1	0.3	8	8	162	138	23	61	45
162	0	69	677	1	1	0		146	83	70		165.5	68		54.4	30	143.74	35	75.6505	9.6	9.1	191.052	36	39.7	69.6	81.8	0.85	213	5.5	6.7	11.41	0	0	0	0	0	0		4700	11.2	3.8	0.3	10	14	223	358	14	258	86
164	1	69	835	1	1	0		127	70	91		164	56.3		46.1	35.1	97.8324	51.2191	47.6461	8.9	10.6	153.362	27.4		58.1	82.9	0.7	238	6.3	6.4	9.22	0	0	0	0	0	0		7100	11.2	4	0.2	9	8	172	300	13	47	54
165	1	70	4915	0	0	0		151	77	83		143.2	47.8		42.8	28	82.1586	29.5508	64.032	8.3	11.8	141.82	39.1		103.5	140.6	0.74	177	3.6	3.6	28.75	0	0	0	0	0	1		5800	10.9	4	0.3	15	12	239	310	25	108	64
166	1	47	2713	1	0	1		137	83	74		173	62.5		56.5	42	156.837	78.5782	49.8981	10.2	10.7	235.725	42.5	82.8	85.9	52.8	1.63	190	6.6	3.6	16.84	0	0	0	0	0	0		3700	11.8	3.9	0.5	9	9	173	340	46	91	63
168	0	79	14564	0	0	0		103	58	66		158	52		53.8	28.1	140.109	29.8112	78.7228	11.5	7.2	187.498	45.8		132.4							0	1	0	1	0	0		4000	11.2	3.7	0.5	23	10	206	412	21	84	79
169	2	63	5482	1	0	0		137	75	62		165	53.3		49.5	32.7	115.512	43.1676	62.6292	10.4	8.6	166.51	33.2		85.3	82.1	1.04	179				0	0	0	0	0	0		4100	10.9	4	0.3	8	9	187	164	32	130	44
170	3	56	1897	1	1	0		147	65	41		168.5	81.5		51.6	34.2	127.211	48.112	62.1794	11.3	11.4	226.957	44	80.9	84.7	91.1	0.93	167	7.5	8.5	10.59	0	0	0	0	0	0		12100	12.3	3.6	0.2	13	15	190	192	19	137	53
171	2	69	2939	0	1	0		168	62	51		154.8	67		46.7	28.1	100.839	29.8112	70.4369	10.4	9.2	157.737	36.5	32.5	78.2	111.8	0.7	204	6.2	9.4	10.03	0	0	0	0	0	0		9200	11.6	3.7	0.1	9	7	175	314	15	76	61
172	3	63	6069	1	0	0		166	91	75		168	59.3		51.3	30.3	125.503	35.8613	71.426	11.2	10.4	210.01	35.4	49.3	77.8	94.8	0.82	192	7.8	10.2	8.64	0	0	0	0	0	0		3300	12	4	0.3	3	6	189	210	15	95	48
173	1	70	1050	1	0	1		137	81	74		166	81		43.7	26.9	86.2887	26.7693	68.977	9	9.5	130.781	37.7		84.7	120.1	0.71	444	5.7	3.6	18.02	0	0	0	0	0	0		10300	12.7	3.3	0.3	10	16	134	245	15	37	45
174	0	67	2142	1	1	0		135	76	80		168	66.4		44.3	27.9	89.1022	29.2916	67.1258	12.4	14.3	225.45	34.9		69.5	139.8	0.5	298	4.2		16.55	0	0	0	0	0	0		5400	12	3.6	0.3	6	5	141	233	12	60	66
175	3	83	33	0	1	0		180	71	67		147	39.8		28.3	18.5	30.3358	10.4286	65.6229	10.7	10.3	80.836	37.6		64	117.7	0.54	329	5.1		12.55	0	0	0	0	0	0		5100	10.6	3.1	0.2	14	9	175	168	11	172	39
176	1	54	741	1	0	0		168	99	88		179	96.7		46.4	29.4	99.3297	33.3119	66.4634	7.3	10	131.937	36.1		53.3	79.8	0.67	269	6.8		7.84	0	0	0	0	0	0		6800	15.3	2.9	0.2	17	10	379	309	16	36	18
177	1	43	4326	1	0	0		141	85	84		179.5	78.3		53.4	34.9	137.715	50.5195	63.3159	8.8	9.1	174.882	38.3		68.7	104.3	0.66	296	6.6		10.41	0	0	0	0	0	0		6600	9.5	3.8	0.6	32	42	215	191	94	113	51
178	1	70	9009	0	0	0		151	81	67		145	44.6		39.3	20.4	67.1231	13.3846	80.0596	9.3	11.1	126.529	34.6	31.9	81.8	95.7	0.85	263	4.5	4.5	18.18	0	0	0	0	0	0		2900	10.1	3.7	0.2	12	10	174	771	13	51	50
179	2	50	7058	1	0	0		163	98	67		169.7	59		55.1	30.1	148.039	35.2858	76.1645	10.6	11.1	237.704	35.7	47.9	70.8	71.9	0.98	200	7.7	6.2	10.11	0	0	0	0	0	0		7700	11.5	3.9	0.2	8	11	222	183	17	254	58
180	2	73	3592	1	0	0		179	96	88		153	55.7		49.9	30.5	117.694	36.4419	69.0368	8.3	8.7	145.739	31.9	40.5	69.6	102.1	0.68	197	5.8	7.5	10.39	0	0	0	0	0	0		5100	11.9	3.5	0.2	9	9	184	151	38	87	64
181	2	72	1247	1	0	0		157	82	81		163	52.7		53	31.7	135.343	40.0332	70.4208	9.8	9.8	194.506	37	45.2	55.7	88.2	0.63	180	5.2	7	9.13	0	0	0	0	0	0		8000	12.1	3.5	0.3	19	11	222	370	12	116	64
182	2	65	13	1	0	0		163	91	72		164.2	65		52.1	34.4	130.085	48.7933	62.4911	7.9	8.2	146.261	27		73.1	111.8	0.65	150	5	6	13.29	0	0	0	0	0	0		4400	11.3	3.3	0.5	22	15	211	179	26	194	34
184	1	48	492	1	0	0		144	80	85		171.2	79.7		45.8	27.4	96.3472	28.0147	70.9231	10.4	9.6	157.098	28.9	32.4	67.3	87.6	0.77	190	6.2	9.2	8.74	0	0	0	0	0	0		5700	11.5	3.8	0.2	15	12	169	132	26	164	72
187	1	79	1547	1	1	0		159	69	65		171.5	60		52	29.5	129.507	33.59	74.0632	12.1	10.7	231.214	39.4		58.8	74.2	0.79	250				0	0	0	0	0	0		5800	13.3	3	0.3	14	7	157	168	30	33	52
189	1	47	10126	1	0	0		129	78	77		176.5	60.4		47.4	33.7	104.408	46.4314	55.529	9.7	10.6	169.556	35.1	44.1	61.6	59.6	1.03	163	7.9	9.2	7.16	0	0	0	0	0	0		5900	10.8	4	0.2	9	11	151	155	19	116	77
191	2	51	13728	0	0	0		112	30	76		162	44		45.1	27.6	92.9286	28.5217	69.3079	9.4	8.3	129.742	31.1	43.2	120.7	82.3	1.47	192	10	14.2	9.98	0	0	0	0	0	0		4000	9.8	2.8	0.1	29	20	170	367	62	64	40
192	2	80	2720	1	0	0		141	59	42		165	48		44.3	27.1	89.1022	27.2637	69.4018	10.3	9.4	145.772	39.6	58.1	60.4	78.6	0.77	254	8.2	6.7	8.16	0	0	0	0	0	0		6100	11.3	3.1	0.3	28	15	153	234	26	166	58
193	2	65	388	1	1	0		155	88	92		173	69.5		50.1	37.9	118.794	61.5637	48.1759	10.8	9.8	189.399	37.1	44.1	71.5	99.5	0.72	183	6.6	8.4	9.53	0	0	0	0	0	0		4800	11.3	3.9	0.5	20	10	247	225	12	232	62
194	2	81	622	0	0	0		140	66	73		142	50		44.3	26.3	89.1022	25.3161	71.5875	11.8	11.4	183.547	36	43.4	52.8	107.3	0.49	172	5	6.3	6.07	0	0	0	0	0	0		5400	10.8	3.3	0.2	7	9	125	214	12	29	75
195	2	75	146	1	0	0		141	74	75		152	48.8		46.1	30.8	97.8324	37.3224	61.8507	10.4	11.2	176.648	38	52.7	57.4	117.2	0.49		4.5	7	9.9	0	0	0	0	0	0		9900	13.6	3.6	0.3	11	7	153	238	15	43	41
196	3	87	740	0	0	0		114	57	65		142	47		49.5	30.6	115.512	36.7341	68.1988	6.9	7.9	120.275	39.1	58.2	77.2	96.3	0.8	271	5.2	5.5	14.57	0	0	0	0	0	0		6100	12.6	3.2	0.3	12	7	169	376	9	47	53
198	0	75	5198	0	0	0		118	54	52		151.6	40.1		41.5	26.5	76.3838	25.7955	66.2291	8.8	9.6	119.35			60.4	95.6	0.63	292	5.1		11.84	0	0	0	0	0	0		3300	11.5	3.5	0.1	31	16	169	410	12	65	73
199	1	65	3920	1	0	0		138	64	56		165	69		58.4	38	169.204	61.9523	63.3859	11.8	11.8	293.024	38.6		94.4	96.4	0.98	221	6.2		15.23	0	0	0	0	1	0		4100	11.4	3.5	0.4	16	14	194	167	17	171	67
200	1	92	4481	0	0	0		174	83	66		143	38.4		45.3	30.5	93.8987	36.4419	61.1902	13.1	11.2	203.17	30.5		101.1	142.2	0.71	313	5.4		18.72	0	1	0	1	0	0		3100	12.2	3.3	0.4	13	5	244	242	7	32	33
201	1	67	459	1	0	0		164	84	79		166	63		51.4	32.6	126.071	42.8484	66.0126	10.8	9.6	194.979	27.8	47.1	65.6	68.5	0.96	210	7	11.6	7.05	0	1	0	1	0	0		5100	11.4	4.3	0.4	9	7	174	202	18	60	67
202	1	80	442	1	0	0		138	73	75		155.7	50.6		46.8	25.5	101.345	23.4484	76.8628	12	11.1	198.873	32.6	37	59.2	89.4	0.66	247	4.2	3.7	14.8	0	0	0	0	0	0		6000	11.5	3.8	0.4	17	9	192	175	24	102	75
203	2	73	3550	0	0	0		158	93	76		154	50.4		41.2	22.7	75.0831	17.5331	76.6484	12	9.7	148.865	31.6	45.9	48.2	60.9	0.79	220	3.7	6.6	9.27	0	0	0	0	0	0		4800	10.8	3.3	0.3	9	9	159	234	11	111	61
204	1	60	595	1	0	0		124	71	61		180.7	86		52.6	35.2	132.992	51.5709	61.2227	8.4	9.8	174.191	40.2		58.5	88.9	0.66	283	5.6	9.6	7.7	0	0	0	1	0	0		6600	10.9	3.5	0.4	7	8	126	230	17	57	72
205	1	77	4609	1	0	0		163	80	66		169.7	52.9		48.4	32.2	109.621	41.5843	62.0656	10.8	9.8	178.988	36.2	27.5	54.5	92.3	0.59	237	4.9	7.2	8.93	0	0	0	0	0	0		3800	11.4	4.2	0.4	14	8	185	150	30	65	56
206	1	64	5950	1	0	0		141	73	84		164	50.5		52.5	37.2	132.408	58.881	55.5306	13.1	7.8	208.619	42.1		77.3	109.4	0.71	79				0	0	0	0	0	0		7100	13.5	4.1	0.5	11	11	147	149	16	83	41
207	1	91	2612	1	0	0		157	70	66		158.5	55		45	25.2	92.4457	22.7685	75.3709	12.9	12.1	209.561	39.9		45.8	86.1	0.53	225				0	0	0	0	0	0		5900	11.4	3.4	0.3	10	8	154	203	18	60	25
209	0	72	1738	1	0	0		132	57	46		167.4	47.8		52	29.7	129.507	34.1502	73.6307	8.3	8.3	151.608	46.6									0	1	0	1	0	0		3500	11.1	3.3	0.3	6	5	168	241	17	70	65
210	1	56	54	1	0	0		130	67	80		165.4	67.3		47.7	30.2	105.958	35.5729	66.4274	10	9.2	158.819	41.9	56.7	53.7	56.1	0.96	358	6.3	12.6	5.65	0	0	0	0	0	0		8500	10.2	3.8	0.2	6	11	140	202	17	52	48
211	3	47	6244	1	0	0		118	76	56		158	40.8		45.5	28.8	94.874	31.6695	66.6194	7.9	8.1	115.159	27.4	26.5	84.9	73.1	1.16	183	11.4	10	7.93	0	0	0	0	0	0		5200	10.3	3.5	0.2	12	6	150	293	13	92	50
212	2	79	1141	1	1	1		147	66	59		165	60		48.4	30.5	109.621	36.4419	66.7566	12.2	12.5	230.663	32.5	60.9	65.6	104.3	0.63	388	5.8	8.8	8.99	0	0	0	0	0	0		4000	10.6	4	0.4	10	7	147	149	11	60	54
213	3	53	1669	1	0	0		135	67	55		162.5	63		58.7	38.9	171.201	65.5083	61.7361	9.4	7.6	192.639	41	88.1	73.7	54	1.36	175	6.4	17.8	6.09	0	0	0	0	0	0		6300	11.3	3.6	0.2	7	7	137	168	15	102	77
214	2	68	7151	0	0	0		121	65	67		155	63.5		53.1	32.1	135.934	41.2715	69.6385	9.6	9.1	183.394	46		95.8	124	0.77	243	11	11	8.71	0	0	0	0	0	0		4500	9.7	2	0.6	22	12	180	450	108	41	21
215	3	84	2105	1	0	0		138	70	74		149.4	54		58.8	32.9	171.87	43.81	74.5098	12	9.3	258.441	36.5	75.1	70.2	96.3	0.73	242	5.6	9.1	9.49	0	0	0	0	0	0		7400	10.2	3.4	0.1	14	8	179	262	11	138	55
216	1	68	8380	0	0	0		113	62	67		163	50.7		47.2	27.8	103.382	29.0337	71.916	10.6	9.7	168.391	35.6	30.4	56.9	70.8	0.8	258	7.9	6.4	7.9	0	0	0	0	0	0		4200	11.3	3.4	0.2	15	13	168	258	55	39	71
217	1	74	11886	1	0	0		153	74	65		160.1	43.6		45.8	29.6	96.3472	33.8695	64.8464	10.2	8.3	141.254	35.1	42.1	64.7	90.4	0.72	229	6.7	7.2	9.24	0	0	0	0	0	0		7500	11.5	3.4	0.2	16	8	156	335	19	42	50
218	1	65	4613	1	1	0		168	87	79		176	52.3		57.3	42.6	161.984	81.2555	49.8373	12.1	10.7	271.058	37.8		82.5	152.8	0.54	238	6.1		13.52	0	0	0	0	0	0		5000	12.4	4.1	0.2	14	11	207	198	10	102	61
219	2	81	4040	1	1	0		121	70	75		165.2	59		36	19.9	54.432	12.5659	76.9145	8.2	12	108.866	39.6	44.8	46.4	83.6	0.56	253	3.4	5.9	9.87	0	0	0	0	0	0		2200	7.9	1.6	0.3	11	4	115	120	9	20	45
220	1	69	2763	1	0	0		134	72	63		165.3	51.2		41.2	22.7	75.0831	17.5331	76.6484	11.1	10.2	144.94	30	38.6	84.1	78.9	1.07	213	7.3	10.4	9.45	0	0	0	0	0	0		10300	10.7	3.2	0.2	10	7	172	239	16	142	64
221	2	69	10351	0	0	0		119	42	76		153.2	51.8		48.6	27.3	110.68	27.7631	74.9159	10.6	7.9	155.851	35.1		75.2	116	0.65	257	5.1	6.6	12.97	0	0	0	0	0	0		4800	11.8	3.2	0.2	9	13	268	343	20	204	44
222	2	60	830	1	1	0		128	72	69		164	59		48.6	30.2	110.68	35.5729	67.8597	8.3	10	153.61	39.6	42.3	48.2	73.7	0.65	273	6.8	9.9	5.74	0	0	0	0	0	0		3800	12	3.7	0.2	9	8	157	249	15	44	39
223	1	84	869	1	0	0		123	75	84		164	60.5		38.1	24.6	62.3421	21.4421	65.6058	14.9	18.5	258.103	40.5		67.5	142.2	0.47	176	5	5.2	13.24	0	0	0	0	0	0		6200	10.1	3.5	0.4	15	8	197	227	19	127	69
226	3	73	1037	1	1	0		156	74	63		173	60		58.7	38.3	171.201	63.1257	63.1278	9.6	9.6	225.029	40.2		110.6	95.2	1.16	283	8.1		13.65	0	1	0	1	0	0		4800	10.8	3.9	0.2	15	14	183	181	19	59	64
227	3	70	2933	1	1	0		151	77	76		164.2	58.4		44.5	26	90.0508	24.6064	72.675	10.2	9.6	147.869	33.5		70.3	101.1	0.7	283	3.7		19	0	0	0	0	0	0		3900	11.1	3.7	0.5	9	10	158	183	19	73	50
228	1	69	1390	0	0	0		148	95	80		159	68.5		52.5	38.6	132.408	64.3111	51.4297	11.2	11	226.412	37		37.9	66	0.57	283	5		7.58	0	0	0	0	0	0		5100	11.7	3.1	0.2	7	5	134	190	19	42	56
229	1	72	6277	0	0	0		116	61	66		150	49		47.9	28.9	106.998	31.9401	70.1489	11	8.3	161.044	31.9		81	96.8	0.84	308	10.3		7.86	1	0	0	1	0	0		6600	11.1	3.4	0.2	8	7	200	247	11	131	75
230	2	46	2026	1	0	0		165	103	84		178	72.5		54.1	32.6	141.918	42.8484	69.8077	9.4	9.6	193.255	44.5	84.1	55.1	65.6	0.84	200	5.2	5.3	10.4	0	0	0	0	0	0		5600	11	4	0.5	8	6	184	172	14	156	61
231	2	52	491	1	1	0		154	88	86		175.3	85		49.1	31.5	113.351	39.4218	65.2214	10.2	10.6	185.671	45.6	68	70.2	83	0.85	177	6	7.9	10.03	0	0	0	0	0	0		8200	10.9	4.4	0.2	12	22	188	163	15	203	82
232	1	70	5958	1	1	0		165	76	64		159.1	58		48.1	29.6	108.043	33.8695	68.652	11.6	10.6	196.473	36.2	65.6	85.9	122.4	0.7	230	4.5	4.1	19.98	0	0	0	0	0	0		6600	12.1	3.5	0.3	19	16	191	233	26	82	49
233	0	71	608	1	0	0		169	85	61		159.9	47.3		39.8	26.1	69.1714	24.8417	64.0867	9.8	10.4	127.259	24.1	24	59.2	62.7	0.94	270	5.3	5.8	10.57	0	0	0	0	0	0		3800	11.4	3.5	0.4	16	7	155	221	13	84	27
239	1	54	3888	1	0	0		174	93	62		160.8	45.5		48.7	28.1	111.212	29.8112	73.1942	11.8	10.7	204.209	34		95.8	87.2	1.1	304				0	0	0	0	0	0		5600	11	3.8	0.4	15	12	153	218	47	66	47
240	2	68	2453	1	1	0		162	74	72		163	58.5		40.3	24.6	71.2528	21.4421	69.907	11.7	10	143.834	33.9	48.5	84	114.6	0.73	171	7.9	9.4	9.66	0	0	0	0	0	0		8500	11.3	3.3	0.2	9	12	163	140	10	40	39
241	1	69	11584	0	0	0		111	68	68		156	41.5		29.4	13	33.3119	4.15649	87.5225	5.6	6.9	40.0596	16.7		81.2	63.2	1.28	233	8.4	5	12.12	0	0	0	0	0	0		6800	10	3.7	0.5	11	8	196	341	42	31	60
242	1	72	3612	0	1	0		165	63	66		148	52.8		40.4	20.3	71.6731	13.2185	81.5572	9.1	8.9	110.854	29.5	41	101.5	139.8	0.73	254	7.9	8.2	12.53	0	0	0	0	0	0		4500	9.1	3.6	0.2	20	6	248	301	19	199	61
243	0	78	4504	0	0	0		143	75	63		144	40.2		42.6	27.9	81.2555	29.2916	63.9512	9.6	8.8	124.528	37.2		58.5	105.8	0.55	233	4		14.63	0	0	0	0	0	0		3100	11.4	3.5	0.3	18	16	154	317	29	38	73
244	1	63	10104	0	0	1		114	56	81		156	35		39.6	25.4	68.3481	23.2205	66.0261	5.4	9.1	80.0733	28.7		69.5	53.3	1.3	283	8.8		7.9	0	0	0	0	0	0		4900	12.4	3.6	0.3	11	7	207	275	19	87	46
245	3	48	3235	1	0	0		165	93	83		182	137.2		60.4	42.7	182.754	81.7064	55.2916	11.5	11.9	306.286	39.8		105.2	100.3	1.05	193	8.5		12.38	0	0	0	0	0	0		6700	12	3.8	0.2	13	15	243	145	35	194	84
246	2	76	89	1	1	0		157	74	59		160.5	50.7		52.8	34.3	134.165	48.452	63.8862	10.2	10.6	209.241	36.1	57.8	104.4	100.4	1.04	250	5	5	20.88	0	0	0	0	0	0		8100	12.2	3.3	0.8	11	9	148	180	15	42	37
247	1	45	351	1	0	1		148	84	90		188.2	82		52.3	33.8	131.244	46.7649	64.3679	11.1	12	237.624	36.7	55.2	56.9	79.5	0.72	207	6.3	7.1	8.49	0	0	0	0	0	0		7100	13.1	3.7	0.2	6	11	179	134	11	84	51
248	2	50	3851	0	1	0		159	76	58		162	37.6		48.6	25.9	110.68	24.3723	77.9795	12.5	12.5	236.203	35.2	68.6	101	87.6	1.15	267	5.5	6	17.41	0	0	0	0	0	0		5300	10.5	3.4	0.2	14	13	220	195	14	191	45
249	1	78	786	1	1	0		155	76	75		173.5	50.5		44.5	28.5	90.0508	30.8655	65.7243	7.9	9.6	124.973	26.5	42.4	49.9	101.5	0.49	247	6.4	8.4	6.74	0	0	0	0	0	0		5000	11.2	3.5	0.4	13	9	176	230	9	41	82
250	2	48	2039	1	0	0		128	83	70		162	50		49.5	27.3	115.512	27.7631	75.9651	12.5	14.8	275.973	38.4	97.7	52.2	67.3	0.39	207	5.3	8.8		0	0	0	0	0	0		7700	11.5	3.8	0.3	13	7	321	179	14	162	92
251	1	63	703	1	0	0		151	85	75		164	51.3		47.1	28.1	102.871	29.8112	71.0207	9.6	10.2	162.183	39.1		93.6	81	1.16	233				0	0	0	0	0	0		7800	11.9	3.6	0.3	14	15	170	281	213	89	38
253	2	71	519	1	0	0		131	76	70		170.3	52.5		48.5	31.6	110.15	39.7269	63.9339	8.5	7.6	129.378	32.5	30.2	62.8	82.1	0.76	292	7.7	8.9	7.57	0	0	0	0	0	0		4100	10.7	3.7	0.3	17	8	196	206	16	97	80
254	2	48	3944	1	1	0		129	75	83		162	61		47.3	29	103.894	32.2119	68.9955	9	9.4	147.905	35.2	48.3	75	60.8	1.23	158	8.6	11.7	7.35	0	0	0	0	0	0		5100	10.9	3.6	0.2	10	8	168	209	10	207	53
255	3	68	617	1	0	0		130	71	70		163	58		45.4	32.1	94.3857	41.2715	56.2736	8.7	9.2	133.17	29.4	54.4	73.7	87.6	0.84	204	6.2	8.2	10.24	0	0	0	0	0	0		6100	14.8	3.5	0.4	15	13	187	216	11	154	57
256	1	69	4501	1	0	0		150	96	67		165	64.5		44.8	31.9	91.4837	40.6498	55.5661	9.2	10.1	144.319	36.8	44.4	45.8	80.1	0.57	346	4.4	7.3	7.9	0	0	0	0	0	0		4600	11.4	3.8	0.2	12	9	173	185	8	45	47
257	1	67	2394	0	0	0		133	62	72		139.2	42.5		33	19.1	44.1332	11.3167	74.3578	7.2	7.2	58.706	28.4	33.8	70.2	75.4	0.93	217	8.9	10.6	7.16	0	0	0	0	0	0		4500	10.3	3.4	0.3	13	7	176	260	13	44	66
258	3	69	1960	1	1	0		186	83	66		167	58.5		44.7	30.8	91.0047	37.3224	58.9885	10.4	10.2	157.357	32.9		93.6	85.7	1.09	250	5.8		16.14	0	0	0	0	0	0		5800	11.3	3.4	0.3	8	6	162	163	14	85	51
259	3	81	3370	1	0	0		144	82	81		170	64.4		60.7	44.3	184.834	89.1022	51.7933	9.4	13.7	303.541	45.2		144.4			190	9.4		15.36	0	0	0	0	0	1		6200	11	3.4	0.4	8	7	173	155	15	48	43
260	1	59	393	1	0	0		148	86	88		160.7	85.5		49.9	26.7	117.694	26.2799	77.671	10.4	12.8	221.617	41.6	51.3	58	87.6	0.66	183	2.7	5.3	14.5	0	0	0	0	0	0		7400	11.8	3.9	0.2	16	16	137	209	30	127	73
261	1	77	1037	0	1	0		151	56	56		149	38.2		52	31.3	129.507	38.8156	70.0283	9.6	8.6	170.844	43.7	90.1	72.5	112.6	0.64	430	3.2	4.2	19.59	0	0	0	0	0	0		4200	11.6	2.9	0.2	16	12	156	276	20	27	48
262	1	55	15216	0	0	0		111	70	80		153	43.5		42.3	27	79.9108	27.0159	66.1925	6.2	7	79.2627	32.6		62.4	84.1	0.74	238	5.5	5.6	11.14	0	0	1	1	0	0		5600	11	3.7	0.3	10	8	149	200	12	64	61
263	1	61	5274	0	0	0		130	76	75		157.4	47.5		49	35.2	112.814	51.5709	54.2869	7.8	8.2	130.605	27.9	47.1	67.1	78.6	0.85	221	4.5	3.9	15.98	0	0	0	0	0	0		2800	11.4	3.8	0.4	19	13	229	343	22	91	61
264	1	46	823	1	1	0		168	100	77		172	73.5		53.6	30.8	138.909	37.3224	73.1318	12.3	12.3	269.753	34.6	48.4	82.4	119.5	0.69	167	4.6	6.7	14.46	0	0	0	0	0	0		9000	13.4	3.9	0.1	10	11	223	160	10	80	55
265	2	77	8137	1	0	1		144	66	57		160	43.5		38	20.9	61.9523	14.2328	77.0262	20.4	14.5	276.681	52		127.7	20	6.39	208				0	0	0	0	1	0		6200	11.4	3	0.4	12	9	142	230	44	33	70
266	0	51	1246	1	0	0		127	82	70		167	54.4		46.9	30.8	101.852	37.3224	63.3563	11.8	11.2	198.325	31.3		59.6	61.2	0.97	225				0	0	0	0	0	0		7700	10.9	3.4	0.4	17	10	190	159	8	131	53
267	2	62	1536	1	1	0		147	76	71		168	60		41.8	19.3	77.6964	11.622	85.0417	9.6	8.8	120.751	38		60	84.9	0.71	354				0	0	0	0	0	0		6300	10.5	4	0.3	5	7	174	241	31	91	58
268	1	47	968	1	0	0		150	98	82		171	63.5		49.1	32.6	113.351	42.8484	62.1985	10.4	8.7	165.439	29.8	34.1	53.7	73.5	0.73	213	6.8	9.6	6.55	0	0	0	0	0	0		8900	13.1	3.7	0.2	5	9	222	188	20	119	65
269	1	55	2122	1	0	0		149	72	81		174	77		44.7	26.7	91.0047	26.2799	71.1225	10.1	8.9	140.742	31.3	39.6	54.9	79	0.69	288	7.3	6.6	7.96	0	0	0	0	0	0		9700	11.8	3.9	0.1	12	10	184	331	50	125	69
270	0	83	1169	0	0	0		134	60	68		144.8	33		42.3	21.7	79.9108	15.6517	80.4136	7	8.2	95.2										0	0	0	0	0	0		5500	10.6	3.8	0.4	20	17	167	251	10	31	51
271	1	72	7713	1	0	0		116	61	76		164	62.7		57.8	28.7	165.245	31.4003	80.9978	10.1	9.1	219.176	41	79.5	104.4	155.5	0.67	350	4.6	5.6		0	0	0	0	0	0		7000	12.4	3.6	0.2	6	5	165	211	15	62	42
272	3	71	3101	1	0	0		146	68	80		164.5	44		40.4	28.6	71.6731	31.1322	56.5636	9.7	8.8	115.147	28.4	41.4	70.8	84.1	0.84	313	8.5	11.3	7.15	0	0	0	0	0	0		8700	10.1	3.3	0.2	18	10	195	275	24	37	44
273	1	75	4889	1	0	0		160	77	67		168	55.4		46.9	37.3	101.852	59.2603	41.8173	15.6	10.9	243.182	28.4	36.3	53.4	102.7	0.52	263	3.6	7.9	9.21	0	0	0	0	0	0		5500	13.3	3.7	0.4	7	7	162	229	14	68	52
274	1	87	4488	0	0	0		135	71	68		150	32.6		41.5	27.2	76.3838	27.5128	63.9808	13	14.4	212.668	40.6	65.8	138.7			154	5.7	7.5	21.02	0	0	0	0	0	0		4200	11.2	3	0.5	16	5	241	630	31	51	41
275	3	64	2595	0	1	0		155	85	91		159	64.3		49	33.2	112.814	44.7833	60.3034	9.9	11.2	188.717	41.8		160.9	48.9	3.29	156	5.2		32.25	0	0	0	0	0	0		5500	10.8	3.6	0.3	13	21	168	148	23	59	66
276	3	70	4827	1	1	0		151	75	75		166.9	52.1		53.3	31.9	137.12	40.6498	70.3545	12.1	12.6	268.847	41.5		77.8	103.5	0.75	233	5.1		15.25	0	0	0	0	0	0		4100	10	3.2	0.5	16	22	251	288	39	361	64
277	2	40	4633	1	0	0		132	82	74		168	56		50	32.4	118.243	42.2138	64.2992	9.3	10.2	175.305	35.5	50.3	89.4	58.6	1.53	163	10.4	14.7	7.1	0	0	0	0	0	0		5600	10.7	4	0.2	11	13	142	217	23	116	54
278	1	67	3536	0	0	0		141	73	62		160	43.2		46.5	32.9	99.8315	43.81	56.1161	10.9	11.5	188.48	32.5		94.8	101.9	0.93	246	5.5	8.8	13.17	0	0	0	0	0	0		4000	10.3	3.5	0.2	11	13	196	247	15	71	49
279	1	68	216	1	0	0		128	76	68		173	60		56.6	47.2	157.475	103.382	34.3505	9.5	12.4	251.61	39.9		45.8	95.6	0.48	221	2.1	2.8	18.32	0	0	0	0	0	0		6000	11.3	3.1	0.3	8	9	156	195	21	42	85
281	0	81	10630	0	0	1		97	51	73		156.3	33.2		46.3	27.9	98.8293	29.2916	70.3614	8.3	8.8	129.449	43.1		111.7	63.9	1.75	113				1	1	1	1	1	0		4100	11.5	2.5	0.3	9	4	149	268	14	71	24
282	3	52	6347	0	0	0		155	83	70		150	41.2		43.3	26.8	84.4397	26.524	68.5883	7.6	7.9	101.6	30.6	40.2	92	71.5	1.29	150	10.4	11.8	8.29	1	0	0	1	0	0		6400	11.4	3.7	0.1	15	10	210	190	17	95	68
283	2	50	811	0	0	0		82	48	71		156	40		40.6	25.6	72.5176	23.6775	67.3493	8.4	7.1	91.217	27	33.9	79.8	57.7	1.38	271	14	15.5	5.39	0	0	0	0	0	0		6400	10.8	3.4	0.2	12	8	173	130	11	58	67
284	3	71	3901	0	0	0		99	54	61		154	51		49.5	30.8	115.512	37.3224	67.6895	11.5	8.6	179.601	39	47.8	60.9	81.8	0.74	160	6.7	12.4	6.34	0	0	0	0	0	0		6700	13	3.4	0.2	9	5	160	240	8	66	58
286	3	64	2159	1	1	0		159	80	57		158	57		46.4	30.1	99.3297	35.2858	64.4761	13.9	16.3	290.833	34.3	45.2	87	80.1	1.09	200	4.8	5.3	17.06	0	0	0	0	0	0		3400	10.3	3.5	0.5	13	10	196	249	18	121	49
287	3	41	925	1	0	0		159	85	97		170	68.5		58.7	41.2	171.201	75.0831	56.1434	7.2	9.1	182.719	43.1		112.6	88.9	1.27	227	8.2		13.73	0	1	0	1	0	0		5600	10	4.3	0.4	11	9	241	157	9	83	58
288	0	76	4998	0	0	0		133	71	64		154.5	47.9		38	21.2	61.9523	14.756	76.1817	9.1	9.1	102.031	34.6		57.3	90.4	0.63	296	7.3		7.85	0	0	0	0	0	0		4000	11.5	3.5	0.3	13	8	142	265	14	60	71
289	0	79	7948	0	0	0		138	66	63		160	42.9		42.3	28.7	79.9108	31.4003	60.7059	9.4	10.7	139.181	30.8		88.1	113.7	0.77	217	4.7		18.74	0	0	0	0	0	0		3000	12.2	3.2	0.4	21	13	194	161	10	53	37
291	2	57	11042	1	0	0		95	53	99		174	91.4		40.9	27.6	73.7944	28.5217	61.3497	8.1	10.5	118.333	45.1		59.2	107.4	0.55	313	5.5	8.2	8.58	0	0	0	0	0	0		6700	12.7	3.7	0.3	10	15	173	158	25	87	55
292	2	86	3293	1	0	0		181	84	71		164	54.9		44.2	20.6	88.6299	13.7203	84.5195	13.7	15	250.491	49.3		84.6	100.1	0.85	300				0	0	0	0	0	0		9400	11.3	3.6	0.3	12	7	168	377	30	74	56
294	3	66	5213	1	1	0		173	92	98		165.2	71.1		51.9	40.6	128.931	72.5176	43.7548	9.5	7.4	154.638	35.6	71.9	87.3	122	0.72	75	7.9	9.6	9.92	0	0	0	0	1	0		6700	11.6	3.7	0.2	15	13	193	267	52	131	52
295	2	58	956	1	1	0		133	77	88		168	65.6		42.6	25.5	81.2555	23.4484	71.1424	9.7	9.7	133.969	34	41.9	53.1	81	0.66	197	5.6	7.7	7.93	0	0	0	0	0	0		5300	12.5	3.7	0.2	10	10	236	166	13	166	43
296	1	64	5867	0	0	0		165	96	69		155	49.8		42.5	25.7	80.8059	23.9079	70.4132	8.9	10.8	136.346	24.7		47.6	78.9	0.6	358	5	6.2	8.5	0	0	0	0	0	0		4000	10.5	3.7	0.3	17	9	233	237	10	142	56
297	0	82	272	0	0	0		157	73	77		133	36.7		35.4	23.8	52.2783	19.7424	62.2359	12.1	10.2	122.919	28.7		66.7	98.7	0.68	300	6		11.12	0	0	0	0	0	0		8900	11.3	3.5	0.3	13	6	219	243	13	68	46
298	0	69	2026	0	0	0		170	78	66		152	54.1		50.4	29.4	120.453	33.3119	72.3445	10.9	12.4	226.547	38.6		77	116.1	0.66	342	4.5		17.11	0	0	0	0	0	0		4100	9.7	3.7	0.3	43	20	140	198	31	79	72
299	3	53	802	1	0	0		137	79	70		174	78.8		42.3	24.4	79.9108	21.0098	73.7084	9.4	10.2	134.36	36.4		91.2	70.3	1.3	250	7.7		11.84	0	0	0	0	0	0		5800	12.7	3.6	0.3	9	10	175	146	24	99	88
300	3	49	2122	1	0	0		180	108	86		173	98		59.8	47.7	178.631	105.958	40.6834	12.4	7.6	244.877	43.7		62.4	102.7	0.61	283	6.4		9.75	0	0	0	0	0	0		7600	11.7	4	0.3	11	12	201	173	42	166	57
301	1	63	1839	0	1	0		158	88	75		156	38.8		42.1	25	79.0211	22.3214	71.7526	10.2	9.7	136.207	33.4	55.5	64.4	73.1	0.88	180	7	7.3	8.94	0	0	0	0	0	0		3400	11.4	3.5	0.3	17	9	147	211	5	92	30
302	1	54	366	1	1	0		156	80	69		175	69		50.5	33.8	121.009	46.7649	61.354	9.3	10.2	178.225	30.4	50.2	45.8	83.6	0.55	200	5.1	11.8	5.39	0	0	0	0	0	0		6000	11.8	3.7	0.2	12	12	191	244	11	165	64
303	2	55	1892	1	1	0		164	104	93		169	65		55.1	46.3	148.039	98.8293	33.2411	12	8.8	224.608	52	91.8	105	111.4	0.94	150	14.2	5.9	10.4	0	0	0	0	0	0		4700	13.5	3.7	0.4	16	9	225	181	15	125	79
304	1	85	2689	1	0	0		141	49	56		155.8	49.5		47.8	30.3	106.477	35.8613	66.3203	7.7	6.7	109.347	36.9	54.8	86.5	91.2	0.95	213	6.8	9.6	10.55	0	0	0	0	0	0		8400	11.6	3.3	0.3	12	16	194	278	27	35	48
305	2	49	2068	1	0	0		147	92	65		169	71		51.4	38	126.071	61.9523	50.8593	8	8	141.761	41.5		89.5	85.8	1.04	233				0	0	0	0	0	0		5400	11.6	4.1	0.1	12	20	224	190	114	114	62
306	2	68	11589	1	0	0		146	73	69		161	59.9		51.9	33.1	128.931	44.4576	65.5184	9.5	8.7	170.289	36.4	55.6	89.3	100.3	0.89	238	9.9	12.6	7.9	0	0	0	0	0	0		5500	10.6	3.6	0.2	13	9	194	266	22	128	82
308	0	40	5123	1	0	0		201	113	68		170	59		53.3	30.9	137.12	37.6185	72.5653	13.9	12.6	296.817	36	57.5	96.9	81.8	1.18	307	5.6	9.7	12.58	0	0	0	0	0	0		5600	13.4	3.6	0.5	9	10	128	186	16	51	27
309	1	73	2388	1	0	0		149	70	69		157	44.5		62.4	45.6	196.851	95.3638	51.5554	9.4	11	270.145	36.7	56.1	51.1	88.8	0.58	192	3.8	3.7	13.45	0	0	0	0	0	0		4600	10.9	3.5	0.3	12	5	170	277	14	92	52
310	1	84	162	1	1	0		158	72	79		150.5	52.2		41.7	29.1	77.2575	32.485	57.9524	11.7	11.1	162.927	43.7		64	87.7	0.73	321	7		9.14	0	0	0	0	0	0		3800	10.4	3.5	0.2	8	5	162	238	14	71	62
311	1	42	1866	0	0	0		192	100	99		156.9	107.6		57.7	40.7	164.59	72.9419	55.6827	11.9	12.9	307.354	35.6		92	58.1	1.58	175				0	0	0	0	0	0		13900	11.4	3.4	0.1	9	4	217	209	19	78	75
313	0	76	3219	0	1	0		151	77	88		152	52.8		43.7	30.9	86.2887	37.6185	56.4039	11.7	9.1	153.823	37.1		92.8	115.3	0.8	160	5.6		16.57	0	1	0	1	0	0		6300	10.4	2.7	0.3	9	4	174	129	8	34	34
314	1	45	8142	0	0	0		140	84	75		150	48.2		47.1	30.6	102.871	36.7341	64.2909	8.9	7.7	128.118	25.6	43.2	74.8	65	1.15	183	5.5	10.3	9.47	0	0	0	0	0	0		4500	9.8	3.4	0.3	12	8	168	165	7	70	71
315	1	75	2319	0	1	0		129	47	63		151	46.8		43.8	23.3	86.7542	18.7199	78.4219	6.7	8.7	102.709	32		90.8	104.3	0.87	217	5.6	9.4	12.11	1	0	0	1	0	0		4100	9.3	3.1	0.2	10	6	250	433	7	78	74
316	1	79	1942	1	1	0		138	66	70		162	58		41.6	26.6	76.82	26.0371	66.1064	10.6	8.7	128.025	30	29.5	50.5	96.9	0.52	217	4.9	5.2	9.9	0	0	0	0	0	0		4300	10.3	3.4	0.3	14	9	184	251	51	226	41
318	1	52	1846	1	0	0		119	72	73		176	82		46	30.5	97.336	36.4419	62.5607	10.1	9	148.561	37.1	50.8	87.7	80.2	1.09	242	7.8	12.5	8.6	0	0	0	0	0	0		7100	13.5	3.9	0.4	7	12	170	176	22	196	36
320	2	85	1595	1	1	0		179	70	73		160	48.5		44.2	30	88.6299	35	60.51	9.8	8.7	133.238	36.8	50.8	105.1	83.3	1.26	192	8.6	12.9	9.73	0	0	0	0	0	0		4600	12	3.4	0.9	10	5	217	305	9	115	29
322	3	64	5422	1	1	0		138	77	82		167.4	60		51.9	28.1	128.931	29.8112	76.8782	9.9	10.6	199.435		69	94.6	120.7	0.78	208	6.6	7	13.91	0	0	0	0	0	0		4300	13.8	3.9	0.3	3	9	150	301	12	80	68
323	2	68	6802	1	0	0		131	72	69		159	62.5		51	35.3	123.808	51.9239	58.0608	8.5	8.8	154.72	43	75.2	80.5	83	0.97	170	8.8	7.7	9.7	0	0	0	0	0	0		7100	12	3.5	0.4	10	8	128	297	25	35	42
325	0	86	4387	1	0	0		176	74	62		164	49.4		51.2	32.1	124.937	41.2715	66.9661	11.2	10.7	213.326	39.1		60.8	100.3	0.61	329	5.5		11.05	0	0	0	0	0	0		4300	9.8	3.5	0.4	13	6	135	247	23	23	47
327	0	93	1113	1	0	0		185	73	71		165	44.4		46	34	97.336	47.4359	51.2659	12	10	180.624	29.4	57.5	60.9	85.9	0.71	238	4.3	5.2	12.69	0	0	0	0	0	0		5800	9.6	2.6	0.3	22	12	154	263	16	13	62
328	2	50	1906	1	0	0		133	85	79		168.6	92		57.5	36.5	163.284	56.2628	65.543	6.8	5.7	127.206	39.2		86.1	85.3	1.01	150	11.8	9.6	8.05	0	0	0	0	0	0		9800	11.5	3.4	0.2	15	16	193	232	26	102	65
329	1	76	7882	1	0	0		145	65	77		167	52		49	33.1	112.814	44.4576	60.5922	6.4	6.5	99.4476	31.6		73.5	118.9	0.62	367	5.4	7.8	11.14	0	0	1	1	0	0		6400	10.7	3.6	0.3	16	8	156	355	14	58	63
330	1	69	3080	0	0	0		137	71	64		153	38.2		46.3	24.4	98.8293	21.0098	78.7413	8	8	118.603	34.9	30.7	77.2	98.6	0.78	163	6.3	7.4	11.19	0	0	0	0	0	0		5900	11.1	3.8	0.2	27	25	194	208	14	130	76
331	1	56	2214	1	0	0		138	88	82		164	68.5		50.9	29.7	123.245	34.1502	72.2908	9.9	11.2	200.825	39.4		54.5	105.1	0.52	100				0	0	0	0	0	0		6600	9.6	3.9	0.3	9	7	157	106	12	72	65
332	0	64	8245	1	0	0		144	86	61		170	49.5		42.1	25.7	79.0211	23.9079	69.7449	13.7	12.1	198.373	34.6		79.7	115.2	0.69	225				0	0	0	0	0	0		5300	11.1	3.5	0.2	8	5	158	174	11	63	64
333	0	90	7773	0	0	1		168	71	57		143.8	33		37	21.4	58.1264	15.1107	74.0038	16.1	11.2	179.043	36.2		62	93.6	0.66	283				0	0	0	0	0	0		4900	10.5	3.1	0.3	8	8	191	298	10	34	50
337	2	74	3799	1	0	0		138	69	51		166	59.3		46.7	28.1	100.839	29.8112	70.4369	9.7	8.5	142.698	33.4	31.5	57.7	88.1	0.65	300	5.8	9.7	7.4	0	0	0	0	0	0		4500	10.8	3.3	0.5	11	10	143	132	53	56	73
339	3	55	5205	1	0	0		126	72	79		175	71		56.2	46.8	154.929	101.345	34.5861	8.3	8.2	172.005	34	44.3								0	0	0	0	0	0		5100	11	3.7	0.2	13	14	156	244	56	112	75
340	2	51	882	1	1	0		126	72	87		166	99		39.8	24.1	69.1714	20.3706	70.5505	15.4	15.9	246.589	50		77.7	118.9	0.65	189	4.5			0	0	0	0	0	0		12300	16.8	3.8	0.3	18	34	239	394	102	98	44
341	2	84	2355	1	1	1		113	55	81		165	49.5		52.3	43.8	131.244	86.7542	33.8984	11.6	9.3	207.308	52	113.8	108.3	20.6	5.26	111	4.6		23	1	1	1	1	0	0		6400	12.1	3.3	0.3	7	6	157	435	39	27	48
342	1	50	1732	1	1	0		146	82	66		180	66		55.3	30.1	149.28	35.2858	76.3626	10.4	10.4	225.971	33.6	65.6	74.3	80.6	0.92	296	7.1	12.2	7.66	0	0	0	0	0	0		5500	11.6	3.4	0.2	8	7	168	206	9	93	41
343	1	81	673	0	1	0		144	69	54		153.4	44.7		51.5	29.6	126.641	33.8695	73.2554	10.7	8.6	181.63	38.1	47.5	83	89.4	0.93	175	6.5	7.4	11.86	0	0	0	0	0	0		7000	9.8	3.5	0.1	15	6	144	219	16	84	51
344	1	67	4618	1	0	0		161	91	58		170	52.5		39.2	25	66.7174	22.3214	66.5433	15.4	11.1	185.834	27.5	50.5					6.4	8.9		0	0	0	0	0	0		5200	10.3	3.8	0.2	6	4	162	214	11	71	62
345	3	67	469	1	0	0		151	75	100		162.8	62.5		41.8	24.9	77.6964	22.0997	71.5563	7.8	8.8	104.951	31.3		50.2	67.5	0.74	217	7.2		6.97	0	0	0	0	0	0		14100	12.6	3.2	0.2	27	24	217	171	18	33	53
346	1	70	608	0	1	0		188	101	69		149.5	49.3		50.9	30	123.245	35	71.6013	9.6	10.7	190.588	40.2		108.6	133.1	0.82	273	6.2		17.52	0	0	0	0	0	0		4200	11.2	3.8	0.4	21	15	197	212	16	49	40
347	0	66	1303	1	1	0		149	73	63		162	43.2		42.6	26.2	81.2555	25.0783	69.1365	9.6	9.6	132.056	37.5		54.5	97.5	0.56	333	4.5		12.11	0	0	0	0	0	0		4700	9.7	2.4	0.4	8	8	163	356	42	11	25
348	0	59	6808	0	0	0		131	80	71		157	50.7		49.3	32.1	114.429	41.2715	63.9325	9.9	9.9	174.817	36.7		85	79	1.07	233	5		16.98	0	0	0	0	0	0		6000	9.9	3.5	0.2	17	8	226	337	15	77	48
349	1	71	1570	0	1	0		110	51	52		145	53.5		46.8	23.1	101.345	18.3195	81.9237	9	10	151.747	35.5	39.4	74.8	94	0.8	250	6.6	8	10.25	0	0	0	0	0	0		5100	12.1	3.5	0.3	11	7	184	246	8	94	61
350	1	51	443	1	1	0		170	84	65		179	92		50.9	29.4	123.245	33.3119	72.971	16.3	15.2	355.767	46.5	66.7	48.7	71.4	0.68	283	5.1	4.5	10.15	0	0	0	0	0	0		6700	12.2	3.7	0.1	13	17	167	646	14	285	71
351	1	70	1947	0	0	0		129	79	65		150	44.3		38.7	27.3	64.7088	27.7631	57.0953	12.5	11.5	156.859	36.2	41	60.9	80.1	0.76	347	4.9	8.4	9.09	0	0	0	0	0	0		7700	11.8	3.5	0.2	14	7	227	270	24	64	51
352	0	54	7218	0	1	0		183	104	75		151	48		41.2	24.1	75.0831	20.3706	72.8692	12.5	10.2	158.898	34.6	42.7	89.9	78.3	1.15	150	4.4	6.4	16.65	0	1	0	1	0	0		8400	12.8	3.2	0.2	12	6	249	291	22	39	58
353	0	72	1304	0	0	0		155	61	74		153	50		39.2	23.4	66.7174	18.922	71.6386	10.2	10	124.258	37	47.8	73.7	106.8	0.69	203	5.1	5.2	14.17	0	0	0	0	0	0		3500	9.6	3.2	0.3	15	7	176	287	226	46	65
354	1	55	591	0	0	1		140	83	82		153.6	42.3		41.6	27.9	76.82	29.2916	61.8698	7.6	7	87.7874	23.1	24.4	60.8	81.8	0.74	250	4.9	6.7	10.48	0	0	0	0	0	0		7800	12.4	3.8	0.2	13	10	185	251	14	85	71
355	1	71	6393	0	0	0		156	91	87		158	49		58.4	38.6	169.204	64.3111	61.9919	13.4	8	257.083	52.5		89	28.4	3.13	154				0	1	0	1	0	0		3500	10.4	3.4	0.7	11	5	144	168	20	87	62
356	2	57	60	1	0	0		156	86	61		168.1	67		62.7	40.5	199.013	72.0947	63.7739	11.6	11.9	327.819	28		64.8	66.3	0.98	362				0	0	0	0	0	0		4900	8.6	3.2	0.2	15	11	206	171	7	81	52
357	0	79	3663	0	0	0		150	63	58		166	47.5		48.7	33.8	111.212	46.7649	57.9496	10.4	11.3	194.2	35.8		46.6	68.7	0.68	217				0	0	0	0	0	0		6400	12.7	4	0.4	16	9	177	185	11	264	66
359	1	77	6813	0	0	0		114	54	86		153	36		35.9	22.4	54.0698	16.956	68.6405	9	7.2	79.1675	31.8	33.8	61.5	92.3	0.67	197	4.4	5.1	12.81	0	0	0	0	0	0		4600	11	3.1	0.3	14	6	163	216	17	66	38
360	2	59	4276	1	0	0		108	63	86		168	68.2		41.3	25.5	75.5153	23.4484	68.9488	11.3	8.7	133.039	36.5	38.6	116	130.5	0.89	243	5.9	7.8	16.81	0	0	0	0	0	0		5200	12.3	3.3	0.1	15	11	155	241	32	142	48
361	1	59	1830	1	1	0		186	95	64		168	87.5		60.4	44.8	182.754	91.4837	49.9416	10	11.8	278.773	47.7	72.1	104.3	117.3	0.89	267	5.1	6	18.63	0	0	0	0	0	0		7500	9.7	3.4	0.3	12	16	218	279	43	460	59
362	1	65	1375	0	0	0		178	59	75		136.2	35.7		32.7	17	43.1676	8.38805	80.5687	8.2	9.6	78.0604	27.2		103.1	131.9	0.78	221	5.8	9.1	13.93	0	0	0	0	0	0		4700	9.9	4	0.3	7	4	161	349	14	59	62
363	1	37	3245	1	0	0		144	72	101		174.5	99		39.4	24.2	67.5301	20.5825	69.5211	9.6	9.3	113.978	31.3	30.2	37.1	46.4	0.8	164	3.9	7.7	6.4	0	0	0	0	0	0		7300	13.8	3.3	0.1	7	12	166	230	24	93	62
364	1	77	226	1	1	0		127	70	61		163.2	65.9		43.1	20.4	83.5232	13.3846	83.975	12.9	10.2	174.766	41.4		51.7	58.1	0.89	413				0	0	0	0	0	0		4400	11	3.6	0.2	7	5	143	329	22	41	51
366	0	68	1043	0	1	0		219	105	83		156	50		58.1	45.3	167.218	93.8987	43.8466	13.7	8	259.623	40.7		53	93.3	0.57	117				0	0	0	0	0	0		5800	11.9	3.3	0.3	15	2	158	401	11	39	52
368	1	47	176	0	0	0		122	73	75		163.1	70.9		45	26.8	92.4457	26.524	71.3086	7.8	8	111.181	37.2		64.4	62	1.04	229	9.2		7	0	0	0	0	0	0		9300	11.3	3.8	0.1	4	4	133	252	15	35	54
369	2	29	2079	1	0	0		133	89	50		164	58.5		48.9	29.1	112.279	32.485	71.0675	9.6	9	158.594	29	49.6	124.2	52.8	2.35	217	12.4	14.4	9.27	0	0	0	0	0	0		4800	12.2	4.3	0.2	40	26	183	157	29	237	64
370	2	53	50	0	0	0		126	74	92		157	42.6		45.2	27.8	93.413	29.0337	68.919	10	11.1	165.643	31.1	42.3	56.9	71.9	0.79	170	6.6	8.4	7.59	0	0	0	0	0	0		4400	9	3.6	0.3	15	6	183	481	82	31	67
371	0	55	1862	1	1	0		187	95	81		166	70.1		39.8	25	69.1714	22.3214	67.7303	10.6	10.2	132.705	30.3	35.8	42.4	60.3	0.7	187	5.3	5.7	7.71	0	0	0	0	0	0		6700	11.3	3.9	0.1	12	14	153	168	36	76	51
372	1	73	1734	1	1	0		151	66	70		163	46		48.6	29.1	110.68	32.485	70.6497	8.1	8.4	134.038	30.3	42.5	70.7	79.8	0.89	267	6.8	9.7	8.52	0	0	0	0	0	0		2800	11.7	3.7	0.3	14	5	199	226	10	96	72
373	1	46	4739	0	0	0		157	96	72		140	41.3		46.7	27.5	100.839	28.2676	71.9676	5.9	8	100.421	32.7		74.6	75.4	0.99	208	5.3	9.6	10.08	0	0	0	0	0	0		5300	10.1	3.7	0.2	7	8	139	174	8	71	59
374	1	86	1578	1	0	0		139	65	83		165	43.5		53.6	34.3	138.909	48.452	65.1196	8.6	8.3	163.415	42.9	81.2	146.2			258	4.4	14.6	15.39	0	0	1	1	0	0		7100	10.8	3.7	0.4	26	16	198	245	12		56
376	2	51	785	1	0	0		152	99	76		174	56.8		54.1	37	141.918	58.1264	59.0424	8	9.6	174.938	30.5		74.6	60	1.24	242				0	0	0	0	0	0		3600	11.5	3.5	0.3	8	14	136	266	33	90	63
377	1	53	12219	1	0	0		130	80	70		153	37.5		44.2	27.5	88.6299	28.2676	68.106	9.1	8.5	124.533	29.1	25.5	83.7	99.9	0.84	221	13.1	10.6	7.03	0	0	0	0	0	0		3000	11.8	3.9	0.3	7	4	173	125	12		45
[truncated: 71 more columns]
